# Supplementary material for: Characterization, Expression Profiling, and Functional Analysis of PtDef, a Defensin-Encoding Gene From Populus trichocarpa
Source: Front Microbiol. 2020 Feb 7;11:106. doi: 10.3389/fmicb.2020.00106 (PMC7018670; doi:10.3389/fmicb.2020.00106)
Supplement: TABLE S1 — Primers used in this study. [file Table_1.XLSX]

## Sheet: Sheet1
primer	Direction	Nucleotide sequence(5´-3´)
PtDef	Forward	ATGGAGAAGAAATGCTATGGTCTTT
PtDef	Reverse	CTAACAAGGCTTGGCGCA
q-PtDef	Forward	TGGTCTTTTCTTGTTGCTGCT
q-PtDef	Reverse	AACCCTTTGCATTCACCACC
q-Actin	Forward	GCCATCTCTCATCGGAATGGAA
q-Actin	Reverse	AGGGCAGTGATTTCCTTGCTCA
PET-32a-PtDef	Forward	CGGGATCCATGGAGAAGAAATGCTATGG
PET-32a-PtDef	Reverse	AAGGAAAAAAGCGGCCGCCTAACAAGGCTTGGCGCA
pGWB9-PtDef	Forward	GGGGACAAGTTTGTACAAAAAAGCAGGCTCCATGGAGAAGAAATGCTATGGTC
pGWB9-PtDef	Reverse	GGGGACCACTTTGTACAAGAAAGCTGGGTCTAACAAGGCTTGGCGCA
35S promoter	Forward	CTATCCTTCGCAAGACCCTTC
q-APX(XM_002312929.3)	Forward	GGAGTGAAGGCGAAACATCC
q-APX(XM_002312929.3)	Reverse	ATGACCTCCAGAAAGTGCCA
q-CAT(XM_002306391.3)	Forward	TGTCATTCACACTGGCAAGC
q-CAT(XM_002306391.3)	Reverse	CCAGAGACTTGTCAGCCTGA
q-GST(XM_006386691.2)	Forward	ACAGCTGCACAACGAGTTTT
q-GST(XM_006386691.2)	Reverse	TCTGCTTGCCTGGGATAACA
q-SOD(XP_006375790.1)	Forward	CCATGTTCATGCCCTTGGAG
q-SOD(XP_006375790.1)	Reverse	TTGAGACAGTAGCAGTGCCA
q-RbohA(XP_006368770.2)	Forward	CTTGGTGCCTTTGACGACA
q-RbohA(XP_006368770.2)	Reverse	TCCAGTCACACCTTCAGTCC
q-RbohB(XP_024456163.1)	Forward	GTGACTGGACATCGCAACTC
q-RbohB(XP_024456163.1)	Reverse	CACCAATGCCAAGTCCAACA
q-PR1-2 (Potri.T131500)	Forward	CGAGAACCTTGCAGGAGGTA
q-PR1-2 (Potri.T131500)	Reverse	CATTGCTGCACCTTGCTTTA
q-TGA1 (Potri.010G226500)	Forward	GTATTGTCCCACCCCTGATG
q-TGA1 (Potri.010G226500)	Reverse	GCCTAGCCAACTTCAACTGC
q-TGA2 (Potri.016G134000)	Forward	CCTGGGGTTACCCAATTCTT
q-TGA2 (Potri.016G134000)	Reverse	CCGCATTAAATCCAGGCTTA
q-NPR1-1 (Potri.016G040500)	Forward	AGAACCGTCGATGGAATCAC
q-NPR1-1 (Potri.016G040500)	Reverse	GGTCTCTCTGGCTGCTATGG
q-NPR1-2 (Potri.006G043400)	Forward	TGACCATCATGCTGACCCTA
q-NPR1-2 (Potri.006G043400)	Reverse	ACCATAGCTGCGGATTGAAC
q-MYC2-1 (Potri.006G148800)	Forward	TCCAAGCTCATCTCACATGC
q-MYC2-1 (Potri.006G148800)	Reverse	CTTGGTGTTGATTGCGAAGA
q-MYC2-2 (Potri.003G128000)	Forward	GGAGCTACGCAATCTTCTGG
q-MYC2-2 (Potri.003G128000)	Reverse	CCAGCCGACAGTGACTCATA
q-MYC2-3 (XP_024453007.1)	Forward	GAATTTTGGGGAGCACAGCA
q-MYC2-3 (XP_024453007.1)	Reverse	TCCGTCACCAAACCCGAATA
q-JAZ-1 (Potri.010G108200)	Forward	ATGTTCTTGGCTGGAAATGG
q-JAZ-1 (Potri.010G108200)	Reverse	CTGGGCACCTGTATGTGATG
q-JAZ-2 (Potri.005G214300)	Forward	GGCAGAAGAATCAGCAGGAC
q-JAZ-2 (Potri.005G214300)	Reverse	GTTGGAAAGTTCGCCACAAT
q-COI1-1 (Potri.010G192900)	Forward	GCTGTGAAAAGCTCCAAAGG
q-COI1-1 (Potri.010G192900)	Reverse	GCCCATAGAAAATGCCAAAA
q-COI1-2 (Potri.008G064400)	Forward	CCAGAGGGAGACTTTTGCAG
q-COI1-2 (Potri.008G064400)	Reverse	TGTTCGTAGCAAGCTCATGG
